# Supplementary material for: Predictive value analysis of the interaction network of Tks4 scaffold protein in colon cancer
Source: Front Mol Biosci. 2024 Aug 21;11:1414805. doi: 10.3389/fmolb.2024.1414805 (PMC11371697; doi:10.3389/fmolb.2024.1414805)
Supplement: Supplementary file 1 [file Table1.XLSX]

## Sheet: CT values
Well position	gender	tissue	stage	PUM1 housekeeping gene CT values	GAPDH housekeeping gene CT values	SRC CT values	GRB2 CT values	WASL CT values	CD2AP CT values	Tks4 CT values	CTTN CT values
C1	Female	Colon / Colon	0	24.81	19.888	29.3935	25.0774	28.077	26.1931	30.5876	26.2802
C2	Male	Colon / Colon	0	23.8262	19.0111	27.8518	24.1849	26.722	25.4362	29.6172	25.5667
C3	Female	Colon: sigmoid / Colon: sigmoid	0	25.3041	21.4924	34.462	27.4578	28.635	27.7447	31.8003	29.2629
C4	Female	Colon / Colon	0	24.3172	19.7639	28.0774	24.4663	26.515	24.5681	29.9679	26.006
C5	Female	Colon: right / Colon: right	0	24.4837	19.867	28.173	24.4825	26.977	25.3385	30.5559	25.317
C6	Male	Colon: right / Colon: right	0	24.1566	19.5206	28.4596	24.4145	25.976	24.4733	29.9992	25.1656
C7	Female	Colon: right / Colon: right	0	23.8457	19.2632	27.6341	23.6455	25.77	24.1913	29.3648	24.5217
C8	Female	Colon: right / Colon: right	0	23.926	19.2739	27.5443	24.4475	26.193	24.6528	30.6945	25.0589
C9	Male	Colon / Colon	I	23.2554	15.9917	27.1959	22.4761	25.784	23.297	28.1009	24.3296
C10	Male	Colon / Colon	I	23.6757	18.3652	26.503	23.3247	26.066	24.0973	29.3659	26.008
C11	Male	Colon: right / Colon: right	I	23.9297	18.8761	28.7396	24.243	26.113	24.1056	29.7196	24.0545
C12	Female	Colon: sigmoid / Colon: sigmoid	I	23.1351	18.0315	28.2661	24.1967	26.402	24.4169	28.1004	24.4093
D1	Male	Colon: right / Colon: right	I	23.3599	17.9856	27.1817	23.9496	26.599	24.4113	29.4391	23.9972
D2	Male	Colon: right / Colon: right	II	23.8258	18.9855	27.4901	24.0787	25.363	23.2684	28.9701	25.5474
D3	Female	Colon / Colon	IIA	23.6824	19.3942	27.5483	24.4167	27.033	24.996	27.7751	25.2105
D4	Female	Colon / Colon	IIA	24.0126	18.1994	27.9079	25.0598	27.031	26.0803	30.0087	25.9825
D5	Female	Colon / Colon	IIA	23.5406	18.1761	27.7436	23.3633	27.372	24.4161	28.9773	26.4277
D6	Male	Colon / Colon	IIA	23.6977	18.9987	29.542	24.8805	27.039	25.6519	30.0505	26.5889
D7	Male	Colon / Colon	IIA	24.6101	18.601	28.9008	24.7981	27.963	26.5016	31.1063	27.21
D8	Male	Colon: right / Colon: right	IIA	23.18	17.9852	26.9144	24.661	26.983	25.2076	30.4356	25.8159
D9	Female	Colon: sigmoid / Colon: sigmoid	IIA	23.9785	17.0701	26.8987	24.16	26.788	25.5294	30.4048	26.1012
D10	Male	Colon / Colon	IIA	23.4625	17.7316	26.0701	23.4347	25.898	23.6242	28.3932	25.8398
D11	Male	Colon / Colon	III	23.3862	17.4124	26.9882	24.1819	27.228	25.4989	28.6151	26.2798
D12	Male	Colon / Colon	III	23.172	17.1907	26.4285	23.9917	26.172	23.4146	26.6063	25.1418
E1	Female	Colon / Colon	III	24.5883	18.8221	28.3578	23.8759	26.763	24.6889	29.371	25.2357
E2	Female	Colon / Colon	III	24.2759	18.0908	28.153	24.9648	27.784	26.5184	30.3634	24.309
E3	Male	Colon / Colon	III	24.1252	19.4228	26.7278	23.8686	27.009	24.6422	28.8763	25.0218
E4	Female	Colon: right / Colon: right	III	24.4601	19.8775	28.3278	24.2057	26.987	26.0323	28.9048	26.1977
E5	Male	Colon: left / Colon: left	IIIA	23.9308	18.5829	27.729	24.5844	27.406	24.2416	29.7844	25.8786
E6	Female	Cecum / Lymph node	IIIB	24.0089	19.9898	27.7594	23.7587	26.996	24.8881	29.3352	25.575
E7	Male	Colon / Colon	IIIB	23.9916	18.8399	26.981	24.598	27.59	25.1532	27.9894	25.2824
E8	Female	Colon: sigmoid / Colon	IIIB	23.7212	18.1621	26.1562	23.7391	25.571	23.4337	27.6316	25.7026
E9	Male	Colon / Colon	IIIB	23.658	18.6458	26.7819	24.0903	26.662	24.3153	29.1819	26.0824
E10	Male	Colon: right / Colon: right	IIIB	22.6506	17.8126	26.1849	23.4263	26.198	24.0258	28.1107	24.1136
E11	Female	Colon / Colon	IIIB	23.8547	17.9419	28.3736	23.8392	25.992	23.7713	29.4833	25.2694
E12	Male	Colon: right / Colon: right	IIIC	24.4823	17.7153	26.7709	23.2758	26.924	23.8255	29.8021	25.8215
F1	Male	Colon / Colon	IIIC	23.2677	18.2167	28.1239	24.3989	26.648	25.5132	29.2967	25.9847
F2	Male	Colon: sigmoid / Colon: sigmoid	IIIC	24.0994	18.1277	26.4833	23.71	26.29	24.0446	29.4654	25.9443
F3	Female	Colon / Liver	IV	24.1368	18.7913	26.1098	23.9201	26.294	24.2574	28.6313	26.3135
F4	Female	Colon: rectosigmoid / Colon: rectosigmoid	IV	24.2994	18.2185	26.3771	24.1705	26.87	24.3354	28.4013	24.9741
F5	Female	Colon / Liver	IV	22.8867	19.8529	26.3531	24.3903	26.111	24.2076	29.0864	26.0042
F6	Female	Colon / Colon	IV	24.1088	19.3291	27.465	25.0007	28.24	26.1379	30.5605	25.7675
F7	Male	Colon / Liver	IV	23.2566	19.4742	27.9697	24.1276	25.991	24.9185	27.9852	27.6324
F8	Male	Cecum / Groin	IV	22.9584	17.5066	26.7696	24.0909	26.839	25.2099	31.1402	24.0375
F9	Male	Colon / Fibroadipose tissue	IV	24.1533	19.1998	26.9496	24.2218	26.99	25.9024	28.0758	25.7836
F10	Male	Cecum / Cecum	IV	23.7774	17.9419	26.6883	24.7081	26.752	24.1043	29.3559	25.817
F11	Female	Rectum / Lymph node	IV	23.6575	19.5936	27.5965	24.0897	27.205	25.1524	29.0348	26.2032
F12	Male	Colon / Colon	IV	23.6939	19.0302	26.5226	24.2523	26.132	24.7096	28.3922	25.6642

## Sheet: primer list
Primer name	sequence
GAPDH forward primer	TGCACCACCAACTGCTTAGC
GAPDH reverse primer	GGCATGGACTGTGGTCATGAG
Cortactin forward primer	AGGTGTCCTCTGCCTACCAGAA
Cortactin reverse primer	CCTGCTCTTTCTCCTTAGCGAG
Grb2 forward primer	GAAATGCTTAGCAAACAGCGGCA
Grb2 reverse primer	TCCATCTCGGAGCACCTTGAAG
Src forward primer	CTGCTTTGGCGAGGTGTGGATG
Src reverse primer	CCACAGCATACAACTGCACCAG
CAPZA1 forward primer	ACAATCTCCTCAGGGAAGGGG
CAPZA1 reverse primer	TGCTTCTTTCCGTAAGTGGTCAAA
N-WASP forward primer	AAAGTGGAGCAGAACAGTCGGC
N-WASP reverse primer	GTTGGTGGTGTAGACTCTTGGC
CD2AP forward primer	AGGAATTCAGCCACATCCAC
CD2AP reverse primer	TTGAGGGAAACAGTCCCAAC
